# Supplementary material for: High-Throughput Chemotherapeutic Drug Screening System for Gastric Cancer (Cure-GA)
Source: Ann Surg Oncol. 2025 Jan 23;32(5):3781–95. doi: 10.1245/s10434-024-16850-0 (PMC11976768; doi:10.1245/s10434-024-16850-0)
Supplement: Supplementary file 2 [file 10434_2024_16850_MOESM2_ESM.xlsx]

## Sheet: supple T1
Supplementary Table S1. Media components optimized for gastric cancer tumoroid.
Component	Final conc.
adv. DMEM/F12	1X
Penicillin-Streptomycin (100X)	100U/ml, 1X
Glutamax (100X)	1X
HEPES (100X)	10mM, 1X
Primocin	50ug/ml
R-spondin 3	250ng/ml
Noggin	100ng/ml
Y-27632	5uM
A 83-01	500nM
EGF	5ng/ml
Nicotinamide	5mM
FGF7	5ng/ml
FGF10	20ng/ml
Neuregulin 1	5nM
Leu15-Gas-trin I	10 nM
Recombinant Human IGF-1	100 ng/ml
Afamin/Wnt3a CM	0.1
B-27 supplement(50X)	1X
N-acetyl-L-Cysteine	1.25mM
Amphotericin B	0.5ug/ml

## Sheet: supple T2
Supplementary Table S2. Clinicopathologic characteristics between recurrenced non-recurrence patients.
	Recurrence (n=16)	Non Recur. (n=80)	P value*
Sex
Male	8	57	0.1416
Female	8	23
TNM stage
III	14	42	>0.99
IV	0	3
WHO classifications
PD tub	2	20	0.0107
poorly cohesive ca	8	9
Lauren's classifications
Intestinal	2	36	0.0168
Diffuse	11	33
MSI
MSS	16	64	0.1986
MSI-H	0	10
Her-2
positive	2	25	0.2214
Negative	14	55
* Fisher's Exact Test

## Sheet: supple T3
Supple Table S3. Comparison of AUC index and multi-parameter index for the prediction.
AUC (XELOX)		Clinical Response				AUC	MPI
N = 54		Positive	Negative		Sensitivity	57.500 %	85.000 %
Drug Screening Prediction	Drug-responder	23	6		Specificity	57.143 %	71.429 %
	Non-responder	17	8		Accuracy	57.407 %	81.481 %
					Positive predictive value (PPV)	79.310 %	89.474 %
MPI (XELOX)		Clinical Response			Negative predictive value (NPV)	32.000 %	62.500 %
N = 54		Positive	Negative
Drug Screening Prediction	Drug-responder	34	4
	Non-responder	6	10
